# Supplementary material for: Unimolecular Micelles from Randomly Grafted Arborescent Copolymers with Different Core Branching Densities: Encapsulation of Doxorubicin and In Vitro Release Study
Source: Materials (Basel). 2023 Mar 20;16(6):2461. doi: 10.3390/ma16062461 (PMC10053569; doi:10.3390/ma16062461)
Supplement: Supplementary file 1 [file materials-16-02461-s001.zip]

Archive with 1 entries (1 files):
- materials-2269882-supplementary.pdf
